# Supplementary material for: Vulnerability of maize, millet, and rice yields to growing season precipitation and socio-economic proxies in Cameroon
Source: PLoS One. 2021 Jun 9;16(6):e0252335. doi: 10.1371/journal.pone.0252335 (PMC8189487; doi:10.1371/journal.pone.0252335)
Supplement: S1 Data — (XLSX) [file pone.0252335.s001.xlsx]

## Sheet: Data Properties
Indices	Characteristics/Citations
The Global Notre-Dame Adaptation Index-ND Gain	Evaluates readiness for adaptation[11]
	Leverages public and private sector investments[11]
	Considers the following sectors: Health, Food, Ecosystesm, Habitat, Water, and Infrastructure[11]
	Frames vulnerability as a function of exposure, sensitivity and adaptive capacity[11]
The Crop-Drought Indicator	Uses indicators of vulnerability such as precipitation and temperature[12]
Water Poverty Index	Bases vulnerability on poverty[13]
	Considers water resource stress as an additional component of vulnerability[13]
Farmer Vulnerability to Global Change Index	Focuses on agricultural adaptations that result in maladaptations[14]
	Irrigation projects as agents of maldaptations[14]
Vulnerability Index of Crop Yields to droughts	Vulnerability is framed as a function of exposure, sensitivity and adaptive capacity
	Focus on the interactions between crops, climate and socio-economic drivers
	Adaptive capacity framed based onAfrican realities

## Sheet: National maize data summary
Item	Year Code	Year	Unit	Value	Simulated yield	Growing season	Growing season precipitation	Annual monthly precipitation	Poverty rate	Literacy rate
Maize	1961	1961	hg/ha	7826	7500	North: JAS South:MJJA and ND	161.577	136.42	65.1	41.2
Maize	1962	1962	hg/ha	7447	7700		192.02	146.23	65.1	42.1
Maize	1963	1963	hg/ha	7556	7900		162.447	130.7	65.1	43.02
Maize	1964	1964	hg/ha	7586	8000		176.913	138.54	65.1	43.5
Maize	1965	1965	hg/ha	7586	8100		165.523	133.21	64.71	44.5
Maize	1966	1966	hg/ha	7619	8900		189.173	146.59	64.71	44.6
Maize	1967	1967	hg/ha	7506	9000		170.223	132.24	64.71	45.1
Maize	1968	1968	hg/ha	8161	9500		168.987	133.55	64.71	46
Maize	1969	1969	hg/ha	9302	9990		187.143	148.18	64.71	46.2
Maize	1970	1970	hg/ha	8957	10000		167.333	129.21	64.54	49
Maize	1971	1971	hg/ha	9082	10500		164.957	128.48	64.54	51.02
Maize	1972	1972	hg/ha	9096	10800		163.433	128.71	64.54	51.2
Maize	1973	1973	hg/ha	8615	11900		152.977	122.05	64.54	51.5
Maize	1974	1974	hg/ha	9091	12100		170.73	135.52	64.54	51.71
Maize	1975	1975	hg/ha	12302	12302		172.25	134.91	64.54	52
Maize	1976	1976	hg/ha	8887	12500		169.703	136.62	64.54	52.5
Maize	1977	1977	hg/ha	8978	12900		155.317	121.74	64.54	53.4
Maize	1978	1978	hg/ha	7470	13100		177.8	137.24	63.41	53.5
Maize	1979	1979	hg/ha	7482	13300		168.003	132.7	63.41	53.4
Maize	1980	1980	hg/ha	8318	13500		175.307	135.41	63.41	54.4
Maize	1981	1981	hg/ha	9773	13800		164.17	126.47	63.41	54.5
Maize	1982	1982	hg/ha	10928	14100		167.08	132.52	63.41	54.8
Maize	1983	1983	hg/ha	10291	14200		134.783	102.58	63.41	55.2
Maize	1984	1984	hg/ha	18113	14500		159.27	124.89	63.41	56.3
Maize	1985	1985	hg/ha	16645	14800		169.793	132	62.12	56.4
Maize	1986	1986	hg/ha	19248	14800		154.283	121.41	62.12	56.5
Maize	1987	1987	hg/ha	19131	14900		152.77	117.26	62.12	57.9
Maize	1988	1988	hg/ha	19592	14950		168.907	130.95	62.12	57.9
Maize	1989	1989	hg/ha	18640	14980		154.767	118.86	62.12	58.9
Maize	1990	1990	hg/ha	18543	14990		162.207	124.61	62.12	59.2
Maize	1991	1991	hg/ha	19800	15000		161.427	126.09	60.11	60.2
Maize	1992	1992	hg/ha	13974	15500		189.653	144.46	60.11	62.2
Maize	1993	1993	hg/ha	11267	15900		178.87	136.7	60.11	63.54
Maize	1994	1994	hg/ha	11644	16000		173.393	134.45	60.11	64.21
Maize	1995	1995	hg/ha	15450	16100		170.903	130.41	60.11	65.21
Maize	1996	1996	hg/ha	18750	16500		172.73	137.1	53.3	65.52
Maize	1997	1997	hg/ha	20267	16800		180.577	137.6	53.3	57.2
Maize	1998	1998	hg/ha	18911	17600		166.83	128.45	53.3	68.31
Maize	1999	1999	hg/ha	25907	17800		167.163	132.46	53.3	68.2
Maize	2000	2000	hg/ha	24615	18000		166.927	128.12	53.3	68.4
Maize	2001	2001	hg/ha	24404	18500		161.557	128.12	40.2	69.1
Maize	2002	2002	hg/ha	20679	18600		161.557	128.12	40.2	69.5
Maize	2003	2003	hg/ha	19908	18800		161.557	128.12	40.2	69.6
Maize	2004	2004	hg/ha	19166	19100		161.557	128.12	40.2	69.7
Maize	2005	2005	hg/ha	21334	19150		161.557	128.12	40.2	69.8
Maize	2006	2006	hg/ha	22224	19200		161.557	128.12	40.2	69.9
Maize	2007	2007	hg/ha	20000	19200		161.557	128.12	39.9	70.7
Maize	2008	2008	hg/ha	20000	19900		161.557	128.12	39.9	70.9
Maize	2009	2009	hg/ha	19787	20000		161.557	128.12	39.9	71.1
Maize	2010	2010	hg/ha	19741	20100		161.557	128.12	39.9	71.3
Maize	2011	2011	hg/ha	20240	20800		161.557	128.12	39.9	71.4
Maize	2012	2012	hg/ha	17152	20900		161.557	128.12	39.9	71.6
Maize	2013	2013	hg/ha	19787	21000		161.557	128.12	39.9	72.5
Maize	2014	2014	hg/ha	17645	21500		161.557	128.12	37.5	75.2
Maize	2015	2015	hg/ha	17406	21700		161.557	128.12	37.5	76.25
Maize	2016	2016	hg/ha	17929	21800		161.557	128.12	37.5	76.35
Maize	2017	2017	hg/ha	18050	21900		161.557	128.12	37.5	76.3
Maize	2018	2018	hg/ha	17094	22100		161.557	128.12	37.5	77.1
Maize	2019	2019	hg/ha	16264	22500	SI(EXP/ACT) yields	161.557	128.12	28.7	77.3
				14901.1	15380.7	1.03219	166.066	130.338	54.5866	60.2719
		Regression coefficients for maize yield				1.03	Exposure (annual ppt/growing seat ppt	0.784853	AdC	1.06
				258.559	Slope			0.67
				7144.4	Intercept

## Sheet: Sub-National Indexes
	Sensitivity	Mean annual maize growing season precipitation	Mean Annual precipitation	Literacy rate	Poverty Rate
	exp/ac	ann/growing
		123.175	139.955	58	52	96	173.71
Indices		1.13623		1.06		0.552645
Southern Maize
Sensitivity	1.02		Sub-National Crops	Vulnerability Index	Exposure Index	Sensitivity Index	Adaptive Capacity Index
Exposure	0.55		Southern Maize	0.51	0.55	1.02	1.06
Adaptive capacity	1.06		Northern Maize	1.21	1.13	1.04	0.94
Vulnerability	0.51		Western Highland Rice	0.78	0.76	1.04	1.02
			Northern Millet	0.52	0.68	0.89	1.05
Northern Maize
Sensitivity	1.04
Exposure	1.13
Adaptive capacity	0.94
Vulnerability	1.21	Sub-national scales	Latitudes	Vulnerability Index	Adaptive Capacity Index	Growing season precipitation mm
		Southern Maize	3.848	0.51	1.06	1.7
Northern Millet		Northern Maize	6.12	0.72	0.98	1.3
Sensitivity	0.89	Western Highland Rice	9.1	1.1	0.95	0.8
Exposure	0.68	Northern Millet	12.087	1.21	0.94	0.7
Adaptive capacity	1.05
Vulnerability	0.52
Western Highland Rice
Sensitivity	1.04
Exposure	0.76
Adaptive capacity	1.02
Vulnerability	0.78

## Sheet: Sub-National RF
				Years	Western Highland rice rainfall(mm)	Northern maize (mm)	Southern maize rainfall (mm)	Northern millet rainfall (mm)
				1991	210.92	130.99	195.97	130.95
				1992	173.62	181.72	227.52	181.72
				1993	150.21	102.67	234.18	102.67
				1994	182.4	150.21	306.97	150.21
				1995	182.7	162.45	326.85	162.45
				1996	208.98	150.21	310.24	150.21
				1997	209.02	180.54	300.21	180.54
				1998	202.21	180.25	250.54	180.25
				1999	208.65	123.58	312.02	123.58
				2000	209.54	151.25	280.32	151.25
				2001	201.65	145.25	320.12	145.25
				2002	198.32	132.25	290.24	132.25
				2003	209.87	160.32	235.31	160.32
				2004	206.65	170.25	314.23	170.25
				2005	207.74	160.23	310.25	160.23
				2006	203.35	181.32	302.54	181.32
				2007	209.45	162.32	280.25	162.32
				2008	202.87	165.21	293.25	165.21
				2009	208.32	135.21	315.85	135.21
				2010	200.41	171.52	295.32	171.52
				2011	210.45	145.36	325.25	145.36
				2012	210.35	175.32	325.3	175.32
				2013	206.25	179.32	289.35	179.32
				2014	208.84	187.63	310.25	187.63
				2015	203.83	152.65	299.23	152.65
				2016	206.21	178.25	311.78	178.25

## Sheet: National maize yield
Years		Maize yile hg/ha
1961	7826
1962	7447
1963	7556
1964	7586
1965	7586
1966	7619
1967	7506
1968	8161
1969	9302
1970	8957
1971	9082
1972	9096
1973	8615
1974	9091
1975	12302
1976	8887
1977	8978
1978	7470
1979	7482
1980	8318
1981	9773
1982	10928
1983	10291
1984	18113
1985	16645
1986	19248
1987	19131
1988	19592
1989	18640
1990	18543
1991	19800
1992	13974
1993	11267
1994	11644
1995	15450
1996	18750
1997	20267
1998	18911
1999	25907
2000	24615
2001	24404
2002	20679
2003	19908
2004	19166
2005	21334
2006	22224
2007	20000
2008	20000
2009	19787
2010	19741
2011	20240
2012	17152
2013	19787
2014	17645
2015	17406
2016	17929
2017	18050
2018	17094
2019	16264

## Sheet: National millet yield
Years	Millet Yields (hg/ha)
1961	9444
1962	7477
1963	7632
1964	7632
1965	7477
1966	8362
1967	7212
1968	6800
1969	7344
1970	6783
1971	6746
1972	7080
1973	6471
1974	8077
1975	8306
1976	7477
1977	7523
1978	8095
1979	8125
1980	7576
1981	6899
1982	6333
1983	6100
1984	6465
1985	9785
1986	12521
1987	8696
1988	10000
1989	10833
1990	12420
1991	9955
1992	10000
1993	10345
1994	10000
1995	10154
1996	10105
1997	10172
1998	10000
1999	10000
2000	10137
2001	10000
2002	10040
2003	10192
2004	11429
2005	12141
2006	13073
2007	13255
2008	13977
2009	10643
2010	11688
2011	12834
2012	13065
2013	13257
2014	13231
2015	13418
2016	13584
2017	13731
2018	13878
2019	14024

## Sheet: Millet-National Data summary
Item	Year Code	Year	Unit	Value	Simulated yield	Growing season	Growing season precipitation	Annual monthly precipitation	Poverty rate	Literacy rate
Millet	1961	1961	hg/ha	9444	6000	North:JAS and Central:JJASO	192.945	136.42	65.1	41.2
Millet	1962	1962	hg/ha	7477	6100		211.005	146.23	65.1	42.1
Millet	1963	1963	hg/ha	7632	6200		177.49	130.7	65.1	43.02
Millet	1964	1964	hg/ha	7632	6300		192.51	138.54	65.1	43.5
Millet	1965	1965	hg/ha	7477	6400		188.995	133.21	64.71	44.5
Millet	1966	1966	hg/ha	8362	6500		199.57	146.59	64.71	44.6
Millet	1967	1967	hg/ha	7212	6600		202.535	132.24	64.71	45.1
Millet	1968	1968	hg/ha	6800	6900		186.31	133.55	64.71	46
Millet	1969	1969	hg/ha	7344	7000		207.065	148.18	64.71	46.2
Millet	1970	1970	hg/ha	6783	7100		186.82	129.21	64.54	49
Millet	1971	1971	hg/ha	6746	7300		190.645	128.48	64.54	51.02
Millet	1972	1972	hg/ha	7080	7500		175.76	128.71	64.54	51.2
Millet	1973	1973	hg/ha	6471	7800		168.255	122.05	64.54	51.5
Millet	1974	1974	hg/ha	8077	7900		189.9	135.52	64.54	51.71
Millet	1975	1975	hg/ha	8306	8000		196.375	134.91	64.54	52
Millet	1976	1976	hg/ha	7477	8100		192.93	136.62	64.54	52.5
Millet	1977	1977	hg/ha	7523	8200		183.635	121.74	64.54	53.4
Millet	1978	1978	hg/ha	8095	8300		196.785	137.24	63.41	53.5
Millet	1979	1979	hg/ha	8125	8390		187.025	132.7	63.41	53.4
Millet	1980	1980	hg/ha	7576	8400		196.5	135.41	63.41	54.4
Millet	1981	1981	hg/ha	6899	8480		181.255	126.47	63.41	54.5
Millet	1982	1982	hg/ha	6333	8490		186.145	132.52	63.41	54.8
Millet	1983	1983	hg/ha	6100	8490		161.47	102.58	63.41	55.2
Millet	1984	1984	hg/ha	6465	8490		171.08	124.89	63.41	56.3
Millet	1985	1985	hg/ha	9785	8500		183.3	132	62.12	56.4
Millet	1986	1986	hg/ha	12521	8600		175.35	121.41	62.12	56.5
Millet	1987	1987	hg/ha	8696	8900		175.725	117.26	62.12	57.9
Millet	1988	1988	hg/ha	10000	9000		189.725	130.95	62.12	57.9
Millet	1989	1989	hg/ha	10833	9100		173.82	118.86	62.12	58.9
Millet	1990	1990	hg/ha	12420	9500		188.12	124.61	62.12	59.2
Millet	1991	1991	hg/ha	9955	10000		169.3	126.09	60.11	60.2
Millet	1992	1992	hg/ha	10000	10300		216.78	144.46	60.11	62.2
Millet	1993	1993	hg/ha	10345	10500		198.705	136.7	60.11	63.54
Millet	1994	1994	hg/ha	10000	10700		201.985	134.45	60.11	64.21
Millet	1995	1995	hg/ha	10154	10800		198.595	130.41	60.11	65.21
Millet	1996	1996	hg/ha	10105	10900		171.185	137.1	53.3	65.52
Millet	1997	1997	hg/ha	10172	11000		196.105	137.6	53.3	57.2
Millet	1998	1998	hg/ha	10000	11100		197.95	128.45	53.3	68.31
Millet	1999	1999	hg/ha	10000	11300		202.095	132.46	53.3	68.2
Millet	2000	2000	hg/ha	10137	11600		185.45	128.12	53.3	68.4
Millet	2001	2001	hg/ha	10000	11750		212.712	128.12	40.2	69.1
Millet	2002	2002	hg/ha	10040	11790		212.712	128.12	40.2	69.5
Millet	2003	2003	hg/ha	10192	11800		212.712	128.12	40.2	69.6
Millet	2004	2004	hg/ha	11429	11800		212.712	128.12	40.2	69.7
Millet	2005	2005	hg/ha	12141	11900		212.712	128.12	40.2	69.8
Millet	2006	2006	hg/ha	13073	11950		212.712	128.12	40.2	69.9
Millet	2007	2007	hg/ha	13255	11995		212.712	128.12	39.9	70.7
Millet	2008	2008	hg/ha	13977	12000		212.712	128.12	39.9	70.9
Millet	2009	2009	hg/ha	10643	12000		212.712	128.12	39.9	71.1
Millet	2010	2010	hg/ha	11688	12100		212.712	128.12	39.9	71.3
Millet	2011	2011	hg/ha	12834	12200		212.712	128.12	39.9	71.4
Millet	2012	2012	hg/ha	13065	12300		212.712	128.12	39.9	71.6
Millet	2013	2013	hg/ha	13257	12400		212.712	128.12	39.9	72.5
Millet	2014	2014	hg/ha	13231	12400		212.712	128.12	37.5	75.2
Millet	2015	2015	hg/ha	13418	12500		212.712	128.12	37.5	76.25
Millet	2016	2016	hg/ha	13584	12600		212.712	128.12	37.5	76.35
Millet	2017	2017	hg/ha	13731	12700		212.712	128.12	37.5	76.3
Millet	2018	2018	hg/ha	13878	12900		212.712	128.12	37.5	77.1
Millet	2019	2019	hg/ha	14024	13000		212.712	128.12	28.7	77.3
				9830.83	9708.9		196.419	130.338	54.5866	60.2719

## Sheet: Sub-national yields
1990	hg/ha	18543	14990	12420	9500	162.207	124.61	62.12	59.2
1991	hg/ha	19800	15000	9955	10000	161.427	126.09	60.11	60.2
1992	hg/ha	13974	15500	10000	10300	189.653	144.46	60.11	62.2
1993	hg/ha	11267	15900	10345	10500	178.87	136.7	60.11	63.54
1994	hg/ha	11644	16000	10000	10700	173.393	134.45	60.11	64.21
1995	hg/ha	15450	16100	10154	10800	170.903	130.41	60.11	65.21
1996	hg/ha	18750	16500	10105	10900	172.73	137.1	53.3	65.52
1997	hg/ha	20267	16800	10172	11000	180.577	137.6	53.3	57.2
1998	hg/ha	18911	17600	10000	11100	166.83	128.45	53.3	68.31
1999	hg/ha	25907	17800	10000	11300	167.163	132.46	53.3	68.2
2000	hg/ha	24615	18000	10137	11600	166.927	128.12	53.3	68.4
2001	hg/ha	24404	18500	10000	11750	161.557	128.12	40.2	69.1
2002	hg/ha	20679	18600	10040	11790	161.557	128.12	40.2	69.5
2003	hg/ha	19908	18800	10192	11800	161.557	128.12	40.2	69.6
2004	hg/ha	19166	19100	11429	11800	161.557	128.12	40.2	69.7
2005	hg/ha	21334	19150	12141	11900	161.557	128.12	40.2	69.8
2006	hg/ha	22224	19200	13073	11950	161.557	128.12	40.2	69.9
2007	hg/ha	20000	19200	13255	11995	161.557	128.12	39.9	70.7
2008	hg/ha	20000	19900	13977	12000	161.557	128.12	39.9	70.9
2009	hg/ha	19787	20000	10643	12000	161.557	128.12	39.9	71.1
2010	hg/ha	19741	20100	11688	12100	161.557	128.12	39.9	71.3
2011	hg/ha	20240	20800	12834	12200	161.557	128.12	39.9	71.4
2012	hg/ha	17152	20900	13065	12300	161.557	128.12	39.9	71.6
2013	hg/ha	19787	21000	13257	12400	161.557	128.12	39.9	72.5
2014	hg/ha	17645	21500	13231	12400	161.557	128.12	37.5	75.2
2015	hg/ha	17406	21700	13418	12500	161.557	128.12	37.5	76.25
2016	hg/ha	17929	21800	13584	12600	161.557	128.12	37.5	76.35

## Sheet: Rice-National data summary
Item	Year Code	Year	Unit	Value	Simulated yield	Growing season	Growing season precipitation	Annual monthly precipitation	Poverty rate	Literacy rate
Rice, paddy	1961	1961	hg/ha	4808	20000	North:MJJA and South:MJJAS	192.945	136.42	65.1	41.2
Rice, paddy	1962	1962	hg/ha	9339	20000		211.005	146.23	65.1	42.1
Rice, paddy	1963	1963	hg/ha	7850	20000		177.49	130.7	65.1	43.02
Rice, paddy	1964	1964	hg/ha	11100	20000		192.51	138.54	65.1	43.5
Rice, paddy	1965	1965	hg/ha	12120	20005		188.995	133.21	64.71	44.5
Rice, paddy	1966	1966	hg/ha	11240	20005		199.57	146.59	64.71	44.6
Rice, paddy	1967	1967	hg/ha	14329	20005		202.535	132.24	64.71	45.1
Rice, paddy	1968	1968	hg/ha	11152	20005		186.31	133.55	64.71	46
Rice, paddy	1969	1969	hg/ha	8200	20010		207.065	148.18	64.71	46.2
Rice, paddy	1970	1970	hg/ha	8283	20010		186.82	129.21	64.54	49
Rice, paddy	1971	1971	hg/ha	8842	20010		190.645	128.48	64.54	51.02
Rice, paddy	1972	1972	hg/ha	5231	20100		175.76	128.71	64.54	51.2
Rice, paddy	1973	1973	hg/ha	6270	20130		168.255	122.05	64.54	51.5
Rice, paddy	1974	1974	hg/ha	11343	20130		189.9	135.52	64.54	51.71
Rice, paddy	1975	1975	hg/ha	12610	20040		196.375	134.91	64.54	52
Rice, paddy	1976	1976	hg/ha	18709	20040		192.93	136.62	64.54	52.5
Rice, paddy	1977	1977	hg/ha	17432	20040		183.635	121.74	64.54	53.4
Rice, paddy	1978	1978	hg/ha	23986	20040		196.785	137.24	63.41	53.5
Rice, paddy	1979	1979	hg/ha	21364	20040		187.025	132.7	63.41	53.4
Rice, paddy	1980	1980	hg/ha	23366	20040		196.5	135.41	63.41	54.4
Rice, paddy	1981	1981	hg/ha	23618	40040		181.255	126.47	63.41	54.5
Rice, paddy	1982	1982	hg/ha	27923	40050		186.145	132.52	63.41	54.8
Rice, paddy	1983	1983	hg/ha	50942	40050		161.47	102.58	63.41	55.2
Rice, paddy	1984	1984	hg/ha	33044	40050		171.08	124.89	63.41	56.3
Rice, paddy	1985	1985	hg/ha	47375	20050		183.3	132	62.12	56.4
Rice, paddy	1986	1986	hg/ha	45000	20030		175.35	121.41	62.12	56.5
Rice, paddy	1987	1987	hg/ha	43400	20040		175.725	117.26	62.12	57.9
Rice, paddy	1988	1988	hg/ha	46591	20060		189.725	130.95	62.12	57.9
Rice, paddy	1989	1989	hg/ha	54668	20080		173.82	118.86	62.12	58.9
Rice, paddy	1990	1990	hg/ha	49999	20190		188.12	124.61	62.12	59.2
Rice, paddy	1991	1991	hg/ha	36400	20100		169.3	126.09	60.11	60.2
Rice, paddy	1992	1992	hg/ha	35000	20100		216.78	144.46	60.11	62.2
Rice, paddy	1993	1993	hg/ha	29000	20100		198.705	136.7	60.11	63.54
Rice, paddy	1994	1994	hg/ha	31807	20100		201.985	134.45	60.11	64.21
Rice, paddy	1995	1995	hg/ha	31521	20100		198.595	130.41	60.11	65.21
Rice, paddy	1996	1996	hg/ha	31391	20100		171.185	137.1	53.3	65.52
Rice, paddy	1997	1997	hg/ha	33636	20120		196.105	137.6	53.3	57.2
Rice, paddy	1998	1998	hg/ha	35467	20120		197.95	128.45	53.3	68.31
Rice, paddy	1999	1999	hg/ha	33095	20120		202.095	132.46	53.3	68.2
Rice, paddy	2000	2000	hg/ha	30103	20120		185.45	128.12	53.3	68.4
Rice, paddy	2001	2001	hg/ha	30242	20130		202.712	128.12	40.2	69.1
Rice, paddy	2002	2002	hg/ha	11137	20140		202.712	128.12	40.2	69.5
Rice, paddy	2003	2003	hg/ha	11870	20150		202.712	128.12	40.2	69.6
Rice, paddy	2004	2004	hg/ha	12416	20100		202.712	128.12	40.2	69.7
Rice, paddy	2005	2005	hg/ha	12971	20150		202.712	128.12	40.2	69.8
Rice, paddy	2006	2006	hg/ha	12905	20200		202.712	128.12	40.2	69.9
Rice, paddy	2007	2007	hg/ha	10000	20200		202.712	128.12	39.9	70.7
Rice, paddy	2008	2008	hg/ha	10000	20200		202.712	128.12	39.9	70.9
Rice, paddy	2009	2009	hg/ha	27475	20200		202.712	128.12	39.9	71.1
Rice, paddy	2010	2010	hg/ha	10936	20200		202.712	128.12	39.9	71.3
Rice, paddy	2011	2011	hg/ha	13464	20240		202.712	128.12	39.9	71.4
Rice, paddy	2012	2012	hg/ha	14217	20245		202.712	128.12	39.9	71.6
Rice, paddy	2013	2013	hg/ha	11641	20245		202.712	128.12	39.9	72.5
Rice, paddy	2014	2014	hg/ha	12076	20245		202.712	128.12	37.5	75.2
Rice, paddy	2015	2015	hg/ha	12271	20250		202.712	128.12	37.5	76.25
Rice, paddy	2016	2016	hg/ha	13011	20250		202.712	128.12	37.5	76.35
Rice, paddy	2017	2017	hg/ha	13300	20250		202.712	128.12	37.5	76.3
Rice, paddy	2018	2018	hg/ha	11725	20250		202.712	128.12	37.5	77.1
Rice, paddy	2019	2019	hg/ha	11664	20250		202.712	128.12	28.7	77.3
				21370.8	21462.1		193.199	130.338	54.5866	60.2719

## Sheet: National Rice Yield Polynomial 
Years	Rice yield (hg/ha)
1961	4808
1962	9339
1963	7850
1964	11100
1965	12120
1966	11240
1967	14329
1968	11152
1969	8200
1970	8283
1971	8842
1972	5231
1973	6270
1974	11343
1975	12610
1976	18709
1977	17432
1978	23986
1979	21364
1980	23366
1981	23618
1982	27923
1983	50942
1984	33044
1985	47375
1986	45000
1987	43400
1988	46591
1989	54668
1990	49999
1991	36400
1992	35000
1993	29000
1994	31807
1995	31521
1996	31391
1997	33636
1998	35467
1999	33095
2000	30103
2001	30242
2002	11137
2003	11870
2004	12416
2005	12971
2006	12905
2007	10000
2008	10000
2009	27475
2010	10936
2011	13464
2012	14217
2013	11641
2014	12076
2015	12271
2016	13011
2017	13300
2018	11725
2019	11664

[truncated: 2 more sheets: National PPT Data, National Indexes]
